# Supplementary material for: Gene expression composite scores of cellular senescence predict aging health outcomes in the Health and Retirement Study
Source: Nat Commun. 2025 Oct 10;16:9044. doi: 10.1038/s41467-025-64835-8 (PMC12514264; doi:10.1038/s41467-025-64835-8)
Supplement: Supplementary file 4 — Source Data [file 41467_2025_64835_MOESM4_ESM.xlsx]

## Sheet: Figure 2
Source Data for Figure 2. The Associations between Four Cellular Senescence Scores and Multiple Aging-Related Health Outcomes
The Bars without DunedinPACE Adjustment
	CSP		SIP		SRP		Sum Score		SenMayo
Outcome	beta/OR	p	beta/OR	p	beta/OR	p	beta/OR	p	beta/OR	p	N
PC GrimAge AA	0	0.92	0.31***	0	0.25***	0	0.29***	0	0.24***	0	3580
PhenoAge AA	0.03	0.445	0.26***	0	0.21***	0	0.25***	0	0.21***	0	3580
DunedinPACE	0.04	0.108	0.26***	0	0.19***	0	0.24***	0	0.16***	0	3580
ExpBioAge AA	-0.01	0.692	0.23***	0	0.16***	0	0.20***	0	0.13***	0	2660
Multimorbidity	0	0.925	0.15***	0	0.09***	0	0.12***	0	0.07***	0.001	3580
Cognitive Function	-0.03	0.094	-0.07***	0.001	-0.05*	0.016	-0.07***	0.001	-0.05*	0.019	3580
6yr Mortality	1.01	0.93	1.67***	0	1.38***	0	1.52***	0	1.32***	0	3554
The Bars Adjusted for DunedinPACE
	CSP		SIP		SRP		Sum Score		SenMayo
Outcome	beta/OR	p	beta/OR	p	beta/OR	p	beta/OR	p	beta/OR	p	N
ExpBioAge AA	-0.02	0.41	0.16***	0	0.11***	0	0.13***	0	0.08**	0.002	2660
Multimorbidity	-0.01	0.736	0.09***	0	0.04*	0.029	0.07**	0.004	0.03	0.097	3580
Cognitive Function	-0.03	0.121	-0.06**	0.006	-0.04	0.066	-0.05**	0.008	-0.04	0.061	3580
6yr Mortality	0.97	0.674	1.43***	0	1.22**	0.004	1.30***	0.001	1.18*	0.021	3554
